# Supplementary material for: Locoregional Recurrence Prediction Using a Deep Neural Network of Radiological and Radiotherapy Images
Source: J Pers Med. 2022 Jan 21;12(2):143. doi: 10.3390/jpm12020143 (PMC8875706; doi:10.3390/jpm12020143)
Supplement: Supplementary file 1 [file jpm-12-00143-s001.zip]

Archive with 1 entries (1 files):
- jpm-1438641-supplementary.pdf
